# Supplementary material for: Informed Consent for Academic Surgeons: A Curriculum-Based Update
Source: MedEdPORTAL. 2020 Oct 1;16:10985. doi: 10.15766/mep_2374-8265.10985 (PMC7528671; doi:10.15766/mep_2374-8265.10985)
Supplement: Supplementary file 1 — Informed Consent Update Slide Deck.pptxFacilitator Guide.docxInformed Consent Update Evaluation.docxKnowledge Posttest Questions.docx [file mep_2374-8265.10985-s001.zip]

Archive with 5 entries (5 files):
- A. Informed Consent Update Slide Deck.pptx
- B. Facilitator Guide.docx
- C. Informed Consent Update Evaluation.docx
- D. Knowledge Posttest Questions.docx
- _Educational_Summary_Report_10985.pdf
